# Supplementary material for: Cellular N-Myristoyl Transferases Are Required for Mammarenavirus Multiplication
Source: Viruses. 2024 Aug 26;16(9):1362. doi: 10.3390/v16091362 (PMC11436053; doi:10.3390/v16091362)
Supplement: Supplementary file 1 [file viruses-16-01362-s001.zip]

Archive with 1 entries (1 files):
- viruses-3165476-supplementary.pdf
